# Supplementary material for: Loss of SATB2 expression correlates with cytokeratin 7 and PD-L1 tumor cell positivity and aggressiveness in colorectal cancer
Source: Sci Rep. 2022 Nov 9;12:19152. doi: 10.1038/s41598-022-22685-0 (PMC9646713; doi:10.1038/s41598-022-22685-0)
Supplement: Supplementary file 8 — Supplementary Table 1. [file 41598_2022_22685_MOESM8_ESM.csv]

Sex	Age	Age_group	Situs	Site	Grade	Morphology	Neoadjuvant therapy	TNM stage	UICC stage	MMR	Death 1=tCRC 2=other cause	Cytokeratin 7 consensus value	CK7 core 1	CK7 core 2	PD-L1 consensus value TPS	PD-L1 pathologist 1 core 1 TPS	PD-L1 pathologist 1 core 2 TPS	PD-L1 pathologist 2 core 1 TPS	PD-L1 pathologist 2 core 2 TPS	SATB2 consensus value	SATB2 core 1	SATB2 core 2	PD-L1 binarized	PD-L1 cathegorized	SATB2 binarized (low versus high)	CK 7 binarized	Death	Death-CRC	Survival time (years)
M	70	70-79	descendens	sin	2	adenocarcinoma NOS	No	pT3 pN2(5/12) M0,	III	proficient	0	0%	0%	0%	0	0%	0%	0%	0%	75%	75%	80%	<1%	<0.01	>40%	<10%	No	No	10,66119097
M	59	50-59	transversum	dx	2	adenocarcinoma NOS	No	pT3 pN0 (0/27)	II	proficient	0	0%	0%	0%	0	0%	0%	0%	0%	100%	100%	100%	<1%	<0.01	>40%	<10%	No	No	6,234086242
F	56	50-59	rectum	sin	3	adenocarcinoma NOS	No	pT3 pN2 (16/16)	III	proficient	1	0%	0%	0%	0	0%	0%	0%	0%	0%	0%	0%	<1%	<0.01	<=40%	<10%	Yes	Yes	2,546201232
F	60	60-99	sigmoideum	sin	3	adenocarcinoma NOS	No	pT3 pN2 (4/5) M1	IV	proficient	1	0%	0%	0%	0	0%	0%	0%	0%	100%	95%	100%	<1%	<0.01	>40%	<10%	Yes	Yes	7,8275154
M	58	50-59	ascendens	dx	2	adenocarcinoma NOS	No	pT3 pN1 (1/25)	III	proficient	0	0%	0%	0%	0	0%	0%	0%	0%	90%	90%	1%	<1%	<0.01	>40%	<10%	No	No	10,9596167
F	71	70-79	ascendens	dx	2	adenocarcinoma NOS	No	pT3 pN0 (0/11)	II	deficient (PMS2- MLH1-)	0	0%	0%	0%	0	0%	0%	0%	0%	100%	100%	100%	<1%	<0.01	>40%	<10%	No	No	9,122518823
F	69	60-99	sigmoideum	sin	1	adenocarcinoma NOS	No	pT3pN0 (0/6)	II	proficient	0	0%	0%	0%	0	0%	0%	0%	0%	100%	100%	100%	<1%	<0.01	>40%	<10%	No	No	8,016427105
F	41	<50	sigmoideum	sin	3	mucinous	No	pT4 pN0 (0/56) M1	IV	proficient	1	0%	0%	0%	0	0%	0%	0%	0%	90%	100%	90%	<1%	<0.01	>40%	<10%	Yes	Yes	2,830937714
M	72	70-79	rectum	sin	2	adenocarcinoma NOS	Yes	pT3 pN0	II	proficient	1	0%	0%	0%	0	0%	0%	0%	0%	90%	90%	100%	<1%	<0.01	>40%	<10%	Yes	Yes	8,462696783
F	72	70-79	sigmoideum	sin	2	adenocarcinoma NOS	No	pT3 pN1 (2/13)	III	proficient	0	0%	0%	0%	0	0%	0%	0%	0%	95%	100%	90%	<1%	<0.01	>40%	<10%	No	No	10,99247091
F	63	60-99	ascendens	dx	2	adenocarcinoma NOS	No	pT3 pN0 (0/29) pMX	II	proficient	0	0%	0%	0%	0	0%	0%	0%	0%	80%	85%	80%	<1%	<0.01	>40%	<10%	No	No	11,69883641
M	73	70-79	descendens	sin	2	adenocarcinoma NOS	No	pT3 pN0 (0/7)	II	proficient	0	0%	0%	0%	0	0%	0%	0%	0%	95%	95%	98%	<1%	<0.01	>40%	<10%	No	No	11,63312799
F	85	80+	lienal flexure	dx	2	adenocarcinoma NOS	No	pT3 pN0 (0/4)	II	proficient	1	0%	0%	0%	0	0%	0%	0%	0%	100%	98%	100%	<1%	<0.01	>40%	<10%	Yes	Yes	3,671457906
F	84	80+	transversum	dx	2	adenocarcinoma NOS	No	pT3 pN2 5/11) pM1 (perit)	IV	proficient	1	0%	0%	0%	0	0%	0%	0%	0%	100%	100%	100%	<1%	<0.01	>40%	<10%	Yes	Yes	1,620807666
F	53	50-59	rectum	dx	2	adenocarcinoma NOS	No	pT4 pN0 (0/11) pMX	II	proficient	0	15%	0%	40%	0	0%	0%	0%	0%	0%	0%	0%	<1%	<0.01	<=40%	>=10%	No	No	11,84941821
M	71	70-79	rectum	sin	2	adenocarcinoma NOS	No	pT3 pN0 (0/23)	II	proficient	2	0%	0%	0%	0	0%	0%	0%	0%	0%	1%	0%	<1%	<0.01	<=40%	<10%	Yes	No	9,295003422
M	81	80+	descendens	sin	3	adenocarcinoma NOS	No	pT3pN1 (1/11)	III	proficient	2	0%	0%	0%	0	0%	0%	0%	0%	100%	100%	90%	<1%	<0.01	>40%	<10%	Yes	No	9,190965092
F	79	70-79	rectum	sin	3	adenocarcinoma NOS	Yes	pT3 pN1 (1/3)	III	proficient	1	0%	0%	0%	5%	1%	0%	5%	0%	2%	5%	0%	>=1%	0.01-0.49	<=40%	<10%	Yes	Yes	2,392881588
F	74	70-79	sigmoideum	sin	2	adenocarcinoma NOS	No	pT3 pN0 (0/36)	II	proficient	0	0%	0%	0%	0	0%	0%	0%	0%	100%	100%	0%	<1%	<0.01	>40%	<10%	No	No	9,607118412
F	73	70-79	sigmoideum	sin	2	adenocarcinoma NOS	No	pT3 pN0 (0/29) pMX	II	proficient	0	0%	0%	0%	0	0%	0%	0%	0%	100%	100%	100%	<1%	<0.01	>40%	<10%	No	No	3,430527036
M	74	70-79	rectum	sin	2	adenocarcinoma NOS	Yes	pT3 pN0 (0/5)	II	proficient	0	2%	10%	0%	0	0%	0%	0%	0%	60%	60%	50%	<1%	<0.01	>40%	<10%	No	No	3,430527036
F	74	70-79	sigmoideum	sin	2	adenocarcinoma NOS	No	pT2 pN0	I	proficient	0	0%	0%	0%	40%	1%	20%	0%	40%	95%	95%	100%	>=1%	0.01-0.49	>40%	<10%	No	No	8,131416838
F	30	<50	rectum	sin	1	adenocarcinoma NOS	No	pT2 pN0	I	proficient	0	0%	0%	0%	0	0%	0%	0%	0%	100%	95%	100%	<1%	<0.01	>40%	<10%	No	No	11,11019849
F	79	70-79	lienal flexure	dx	2	adenocarcinoma NOS	No	pT3 pN0 /0/10)	II	proficient	0	0%	0%	0%	0	0%	0%	0%	0%	0%	0%	0%	<1%	<0.01	<=40%	<10%	No	No	11,73169062
M	60	60-99	rectum	sin	1	adenocarcinoma NOS	Yes	pT3 pN0 (0/12)	II	proficient	1	0%	0%	0%	0	0%	0%	0%	0%	80%	95%	70%	<1%	<0.01	>40%	<10%	Yes	Yes	2,332648871
F	73	70-79	sigmoideum	sin	1	adenocarcinoma NOS	No	pT1 pN0	I	proficient	0	0%	0%	0%	0	0%	0%	0%	0%	100%	100%	95%	<1%	<0.01	>40%	<10%	No	No	11,58384668
M	82	80+	sigmoideum	sin	2	adenocarcinoma NOS	No	pT3 pN0 (0/11) pM1a	IV	proficient	1	0%	0%	0%	0	0%	0%	0%	0%	90%	90%	90%	<1%	<0.01	>40%	<10%	Yes	Yes	0,851471595
M	76	70-79	multiple	sin	2	adenocarcinoma NOS	No	pT3 pN1b (2/19)	III	proficient	1	0%	0%	0%	0	0%	0%	0%	0%	90%	90%	95%	<1%	<0.01	>40%	<10%	Yes	Yes	5,960301164
M	59	50-59	cecum	dx	3	adenocarcinoma NOS	No	pT3 pN2 (6/19)	III	proficient	1	1%	1%	0%	40%	5%	30%	10%	40%	80%	80%	95%	>=1%	0.01-0.49	>40%	<10%	Yes	Yes	1,199178645
M	53	50-59	sigmoideum	sin	2	adenocarcinoma NOS	No	pT3 pN2 (3/13)	III	proficient	0	0%	0%	0%	0	0%	0%	0%	0%	0%	0%	0%	<1%	<0.01	<=40%	<10%	No	No	5,779603012
F	69	60-99	sigmoideum	sin	2	adenocarcinoma NOS	No	pT3 pN1 (2/16)	III	proficient	0	0%	0%	0%	0	0%	0%	0%	0%	100%	100%	100%	<1%	<0.01	>40%	<10%	No	No	11,00068446
F	65	60-99	sigmoideum	sin	1	adenocarcinoma NOS	No	pT3 pN0 (0/12)	II	proficient	0	0%	0%	0%	1%	0%	1%	0%	0%	100%	95%	100%	>=1%	0.01-0.49	>40%	<10%	No	No	6,36550308
M	54	50-59	multiple	sin	2	adenocarcinoma NOS	No	pT4 pN0 pM1b	IV	proficient	1	0%	0%	0%	0	0%	0%	0%	0%	100%	100%	100%	<1%	<0.01	>40%	<10%	Yes	Yes	1,765913758
F	87	80+	rectum	sin	2	adenocarcinoma NOS	No	PT3 pN0 (0/10)	II	proficient	0	0%	0%	0%	0	0%	0%	0%	0%	90%	90%	100%	<1%	<0.01	>40%	<10%	No	No	9,237508556
F	72	70-79	cecum	dx	2	adenocarcinoma NOS	No	pT4 pN2 (15/17)	III	proficient	1	0%	0%	0%	0	0%	0%	0%	0%	90%	90%	95%	<1%	<0.01	>40%	<10%	Yes	Yes	0,27926078
M	55	50-59	sigmoideum	sin	2	adenocarcinoma NOS	No	pT3 pN1 (2/10)pM1a	IV	proficient	1	0%	0%	0%	0	0%	0%	0%	0%	100%	95%	100%	<1%	<0.01	>40%	<10%	Yes	Yes	1,930184805
F	59	50-59	cecum	dx	3	adenocarcinoma NOS	No	pT3 pN0 (0/21)	II	deficient (PMS2- MLH1-)	0	0%	0%	0%	10%	10%	5%	5%	2%	90%	90%	80%	>=1%	0.01-0.49	>40%	<10%	No	No	7,471594798
M	80	80+	ascendens	dx	2	adenocarcinoma NOS	No	pT3 pN0 (0/12)	II	proficient	0	0%	0%	0%	0	0%	0%	0%	0%	90%	95%	90%	<1%	<0.01	>40%	<10%	No	No	8,774811773
M	61	60-99	rectum	sin	2	adenocarcinoma NOS	No	pT3 pN0 (0/20)	II	proficient	0	0%	0%	0%	0	0%	0%	0%	0%	100%	90%	100%	<1%	<0.01	>40%	<10%	No	No	11,37577002
M	78	70-79	rectum	sin	NA	adenocarcinoma NOS	Yes	pT3 pN0 (0/4) pM1a	IV	proficient	1	0%	0%	0%	40%	40%	10%	30%	20%	0%	0%	0%	>=1%	0.01-0.49	<=40%	<10%	Yes	Yes	6,965092402
M	85	80+	rectum	sin	2	adenocarcinoma NOS	No	pT3 pN0 (0/3)	II	proficient	2	0%	0%	0%	0	0%	0%	0%	0%	40%	50%	40%	<1%	<0.01	<=40%	<10%	Yes	No	4,525667351
M	63	60-99	descendens	sin	2	adenocarcinoma NOS	No	pT2 pN1 (2/6)	III	proficient	2	0%	0%	0%	0	0%	0%	0%	0%	100%	100%	98%	<1%	<0.01	>40%	<10%	Yes	No	7,597535934
M	63	60-99	hepatic flexure	dx	2	adenocarcinoma NOS	No	pT4a pN2 (6/34) pM1b	IV	proficient	1	0%	0%	0%	0	0%	0%	0%	0%	0%	0%	0%	<1%	<0.01	<=40%	<10%	Yes	Yes	0,703627652
F	68	60-99	descendens	sin	2	adenocarcinoma NOS	No	pT3 pN2 (6/40)	III	proficient	2	0%	0%	0%	0	0%	0%	0%	0%	100%	100%	100%	<1%	<0.01	>40%	<10%	Yes	No	7,942505133
M	68	60-99	rectum	sin	2	adenocarcinoma NOS	Yes	ypT3 pN1 (4/21)	III	proficient	0	0%	0%	0%	0	0%	0%	0%	1%	100%	100%	100%	<1%	<0.01	>40%	<10%	No	No	9,700205339
M	72	70-79	ascendens	dx	2	adenocarcinoma NOS	No	pT3 pN0 (0/27)	II	proficient	0	0%	0%	0%	2%	0%	1%	0%	2%	100%	100%	100%	>=1%	0.01-0.49	>40%	<10%	No	No	10,37371663
F	68	60-99	ascendens	dx	2	adenocarcinoma NOS	No	pT3 pN1 (2/30)	III	deficient (PMS2- MLH1-)	0	0%	0%	0%	0	0%	0%	0%	0%	100%	100%	100%	<1%	<0.01	>40%	<10%	No	No	11,19233402
M	62	60-99	rectum	sin	2	adenocarcinoma NOS	No	pT3 pN0 (0/34)	II	proficient	1	0%	0%	0%	0	0%	0%	0%	0%	100%	100%	100%	<1%	<0.01	>40%	<10%	Yes	Yes	3,671457906
M	60	60-99	transversum	dx	2	adenocarcinoma NOS	No	pT3 pN0 (0/22) V1	II	proficient	1	0%	0%	0%	0	0%	0%	0%	0%	100%	100%	100%	<1%	<0.01	>40%	<10%	Yes	Yes	1,393566051
M	83	80+	sigmoideum	sin	2	adenocarcinoma NOS	No	pT3pN0(0/11)pM1b	IV	proficient	1	0%	0%	0%	0	0%	0%	0%	0%	70%	70%	80%	<1%	<0.01	>40%	<10%	Yes	Yes	2,381930185
F	47	<50	rectum	sin	2	adenocarcinoma NOS	No	pT2 pN2 (5/17)	III	proficient	0	0%	0%	0%	0	0%	0%	0%	0%	100%	100%	100%	<1%	<0.01	>40%	<10%	No	No	7,104722793
M	69	60-99	rectum	sin	2	adenocarcinoma NOS	No	pT3 pN0 (0/20) V2	II	proficient	0	0%	0%	0%	0	0%	0%	0%	0%	90%	90%	90%	<1%	<0.01	>40%	<10%	No	No	11,06365503
M	63	60-99	rectum	sin	2	adenocarcinoma NOS	Yes	ypT1 pN0 (0/2)	I	proficient	0	0%	0%	0%	0	0%	0%	0%	0%	70%	70%	90%	<1%	<0.01	>40%	<10%	No	No	7,260780287
M	60	60-99	rectum	sin	2	adenocarcinoma NOS	Yes	pT3pN0 (0/10)	II	proficient	0	0%	0%	0%	0	0%	0%	0%	0%	90%	90%	85%	<1%	<0.01	>40%	<10%	No	No	11,55920602
M	80	80+	rectum	sin	2	adenocarcinoma NOS	No	pT3 pN0 (0/19)	II	proficient	2	0%	0%	0%	0	0%	0%	0%	0%	80%	80%	90%	<1%	<0.01	>40%	<10%	Yes	No	7,293634497
M	47	<50	rectum	sin	2	adenocarcinoma NOS	No	pT4a pN1 (2/8)	III	proficient	1	0%	0%	0%	0	0%	0%	0%	0%	100%	100%	100%	<1%	<0.01	>40%	<10%	Yes	Yes	7,753593429
F	78	70-79	ascendens	dx	2	adenocarcinoma NOS	No	pT3 pN0 (0/3)	II	proficient	0	0%	0%	0%	0	0%	0%	0%	0%	100%	100%	100%	<1%	<0.01	>40%	<10%	No	No	10,36276523
F	87	80+	sigmoideum	sin	1	adenocarcinoma NOS	No	PT2 pN0 (0/10)	I	proficient	0	0%	0%	0%	7%	5%	2%	7%	2%	100%	100%	100%	>=1%	0.01-0.49	>40%	<10%	No	No	10,86105407
F	80	80+	transversum	dx	3	adenocarcinoma NOS	No	pT3 pN0 (0/9)	II	deficient (PMS2- MLH1-)	0	0%	0%	0%	1%	1%	0%	1%	0%	90%	95%	90%	>=1%	0.01-0.49	>40%	<10%	No	No	10,05612594
F	70	70-79	rectum	sin	2	adenocarcinoma NOS	Yes	pT3 pN1 (2/4)	III	proficient	0	0%	1%	0%	0	0%	0%	0%	0%	100%	100%	100%	<1%	<0.01	>40%	<10%	No	No	11,41957563
M	65	60-99	rectum	sin	2	adenocarcinoma NOS	Yes	pT2 pN0 (0/12)	I	proficient	0	0%	0%	0%	0	0%	0%	0%	0%	10%	5%	10%	<1%	<0.01	<=40%	<10%	No	No	11,48528405
M	66	60-99	rectum	sin	2	adenocarcinoma NOS	No	pT2 pN0 (0/12)	I	proficient	0	0%	0%	0%	0	0%	0%	0%	0%	100%	100%	100%	<1%	<0.01	>40%	<10%	No	No	9,533196441
F	63	60-99	sigmoideum	sin	3	adenocarcinoma NOS	No	pT2 pN2 (7/27)	III	proficient	0	0%	0%	0%	0	0%	0%	0%	0%	100%	100%	100%	<1%	<0.01	>40%	<10%	No	No	5,377138946
F	74	70-79	transversum	dx	2	adenocarcinoma NOS	No	pT3 pN1a (1/15)	III	proficient	1	0%	0%	0%	0	0%	0%	0%	0%	100%	100%	100%	<1%	<0.01	>40%	<10%	Yes	Yes	0,862422998
M	83	80+	rectum	sin	2	adenocarcinoma NOS	No	pT3 pN2 (4/12)	III	proficient	1	0%	0%	0%	0	0%	0%	0%	0%	100%	100%	100%	<1%	<0.01	>40%	<10%	Yes	Yes	4,413415469
M	66	60-99	sigmoideum	sin	2	adenocarcinoma NOS	No	pT3 pN0 (0/15)	II	proficient	0	0%	0%	0%	0	0%	0%	0%	0%	100%	100%	100%	<1%	<0.01	>40%	<10%	No	No	10,65845311
M	70	70-79	rectum	sin	1	adenocarcinoma NOS	No	pT3 pN2 (4/19) M1a	IV	proficient	1	0%	0%	0%	0	0%	0%	0%	0%	80%	80%	90%	<1%	<0.01	>40%	<10%	Yes	Yes	1,826146475
F	58	50-59	rectum	sin	3	adenocarcinoma NOS	No	pT3 pN0 (0/13)	II	proficient	1	20%	25%	10%	0	0%	0%	0%	0%	40%	0%	60%	<1%	<0.01	<=40%	>=10%	Yes	Yes	4,843258042
M	70	70-79	sigmoideum	sin	2	adenocarcinoma NOS	No	pT3 pN0 (0/17)	II	proficient	1	0%	0%	0%	0	0%	0%	0%	0%	5%	10%	5%	<1%	<0.01	<=40%	<10%	Yes	Yes	5,94934976
F	80	80+	cecum	dx	2	adenocarcinoma NOS	No	pT2 pN1a (1/11)	III	proficient	1	0%	0%	0%	0	0%	0%	0%	0%	100%	100%	90%	<1%	<0.01	>40%	<10%	Yes	Yes	1,045859001
F	75	70-79	cecum	dx	2	adenocarcinoma NOS	No	pT4a pN1b (2/8)	III	proficient	1	1%	1%	0%	7%	0%	0%	0%	0%	0%	0%	0%	>=1%	0.01-0.49	<=40%	<10%	Yes	Yes	1,971252567
M	44	<50	descendens	sin	2	adenocarcinoma NOS	No	pT3 pN2b (8/123)	III	proficient	1	100%	100%	100%	0	0%	0%	0%	0%	0%	0%	0%	<1%	<0.01	<=40%	>=10%	Yes	Yes	4,506502396
F	72	70-79	sigmoideum	sin	1	adenocarcinoma NOS	No	pT2 pN0 (0/13)	I	proficient	0	0%	0%	0%	0	0%	0%	0%	0%	100%	100%	100%	<1%	<0.01	>40%	<10%	No	No	11,87679671
F	75	70-79	ascendens	dx	3	mucinous	No	pT4a pN0 (0/6)	II	deficient (PMS2- MLH1-)	0	0%	0%	0%	1%	1%	0%	0%	0%	60%	60%	70%	>=1%	0.01-0.49	>40%	<10%	No	No	8,769336071
F	33	<50	sigmoideum	sin	2	adenocarcinoma NOS	No	pT3 pN0 (0/19)	II	proficient	0	0%	0%	0%	2%	0%	1%	0%	3%	80%	80%	90%	>=1%	0.01-0.49	>40%	<10%	No	No	5,864476386
M	80	80+	sigmoideum	sin	2	adenocarcinoma NOS	No	pT3 pN2a (4/16)	III	proficient	1	0%	0%	0%	0	0%	0%	0%	0%	80%	90%	70%	<1%	<0.01	>40%	<10%	Yes	Yes	4
F	66	60-99	rectum	sin	2	adenocarcinoma NOS	Yes	ypT3 ypN0 (0/3)	II	proficient	1	0%	0%	0%	0	0%	0%	0%	0%	100%	100%	90%	<1%	<0.01	>40%	<10%	Yes	Yes	4,788501027
M	66	60-99	sigmoideum	sin	2	adenocarcinoma NOS	No	pT3 pN0 (0/17)	II	proficient	0	0%	0%	0%	0	0%	0%	0%	0%	100%	100%	100%	<1%	<0.01	>40%	<10%	No	No	10,30253251
M	73	70-79	hepatic flexure	dx	3	adenocarcinoma NOS	No	pT3 pN0 (0/9)	II	deficient (PMS2-)	2	0%	0%	0%	65%	65%	50%	40%	50%	100%	100%	100%	>=1%	0.5-1	>40%	<10%	Yes	No	6,970568104
F	83	80+	lienal flexure	dx	2	adenocarcinoma NOS	No	pT3pN1a (1/25)	III	proficient	0	0%	0%	0%	0	0%	0%	0%	0%	100%	100%	100%	<1%	<0.01	>40%	<10%	No	No	10,09445585
M	68	60-99	ascendens	dx	3	mucinous	No	pT3pN0 (0/20)	II	proficient	0	50%	50%	30%	0	0%	0%	0%	0%	0%	0%	0%	<1%	<0.01	<=40%	>=10%	No	No	4,016427105
M	70	70-79	rectum	sin	3	adenocarcinoma NOS	No	pT2 pN0 cM0	I	proficient	0	0%	0%	0%	0	0%	0%	0%	0%	50%	50%	70%	<1%	<0.01	>40%	<10%	No	No	9,368925394
M	68	60-99	sigmoideum	sin	2	adenocarcinoma NOS	No	pT3 pN1a (1/24)	III	proficient	0	0%	0%	0%	0	0%	0%	0%	0%	100%	100%	100%	<1%	<0.01	>40%	<10%	No	No	9,785078713
F	74	70-79	transversum	dx	1	adenocarcinoma NOS	No	pT2 NO (0/6)	I	proficient	0	0%	0%	0%	0	0%	0%	0%	0%	100%	100%	95%	<1%	<0.01	>40%	<10%	No	No	9,180013689
M	77	70-79	sigmoideum	sin	2	adenocarcinoma NOS	No	pT4N0Mx (0/5)	II	proficient	0	0%	0%	0%	0	0%	0%	0%	0%	90%	90%	100%	<1%	<0.01	>40%	<10%	No	No	9,475701574
M	68	60-99	rectum	sin	2	adenocarcinoma NOS	Yes	ypT2N0 (0/3)	I	proficient	0	0%	0%	0%	0	1%	0%	1%	0%	100%	100%	100%	<1%	<0.01	>40%	<10%	No	No	9,908281999
M	37	<50	rectosigmoideum	sin	2	adenocarcinoma NOS	No	pT3pN2a (21/4) M0	III	proficient	0	1%	1%	0%	0	0%	0%	0%	0%	0%	0%	0%	<1%	<0.01	<=40%	<10%	No	No	9,503080082
M	60	60-99	rectum	sin	3	adenocarcinoma NOS	Yes	ypT3pN0M0 (0/9)	II	proficient	0	0%	0%	0%	0	0%	0%	0%	0%	60%	60%	60%	<1%	<0.01	>40%	<10%	No	No	6,045174538
F	83	80+	transversum	dx	2	adenocarcinoma NOS	No	pT4a N0 MX (0/10)	II	proficient	1	0%	0%	0%	0	0%	0%	0%	0%	100%	100%	100%	<1%	<0.01	>40%	<10%	Yes	Yes	1,125256674
M	81	80+	ascendens	dx	3	mucinous	No	pT4a pN1a pMX (1/19)	III	proficient	2	0%	0%	0%	0	0%	0%	0%	0%	100%	100%	95%	<1%	<0.01	>40%	<10%	Yes	No	7,353867214
M	66	60-99	lienal flexure	dx	2	adenocarcinoma NOS	No	pT4apN0M0 (0/22)	II	proficient	1	50%	70%	30%	0	0%	0%	0%	2%	80%	70%	80%	<1%	<0.01	>40%	>=10%	Yes	Yes	1,232032854
M	70	70-79	hepatic flexure	dx	3	mucinous	No	pT2pNO (0/16)	I	proficient	2	0%	0%	0%	0	0%	0%	0%	0%	100%	100%	100%	<1%	<0.01	>40%	<10%	Yes	No	0,747433265
F	80	80+	hepatic flexure	dx	3	mucinous	No	pT4 pN2a (4/13) M1b	IV	proficient	1	0%	0%	0%	0	1%	1%	0%	1%	0%	0%	0%	<1%	<0.01	<=40%	<10%	Yes	Yes	0,747433265
M	77	70-79	sigmoideum	sin	2	adenocarcinoma NOS	No	pT4apN1b (3/24)	III	proficient	1	0%	0%	0%	0	0%	0%	0%	0%	0%	0%	0%	<1%	<0.01	<=40%	<10%	Yes	Yes	2,685831622
M	58	50-59	sigmoideum	sin	2	adenocarcinoma NOS	No	pT3 pN0 pMX (0/36)	II	proficient	0	0%	0%	0%	0	0%	0%	0%	0%	100%	100%	100%	<1%	<0.01	>40%	<10%	No	No	9,319644079
M	81	80+	ascendens	dx	2	adenocarcinoma NOS	No	pT3pN0 (0/9)	II	proficient	0	0%	0%	0%	0	0%	0%	0%	0%	100%	100%	100%	<1%	<0.01	>40%	<10%	No	No	8,887063655
M	73	70-79	ascendens	dx	NA	adenocarcinoma NOS	No	pT4pN2b (10/17)	III	proficient	1	2%	1%	2%	10%	1%	2%	0%	10%	40%	25%	50%	>=1%	0.01-0.49	<=40%	<10%	Yes	Yes	0,665297741
F	73	70-79	sigmoideum	sin	2	adenocarcinoma NOS	No	pT3pN2a(5/10)MX	III	deficient (PMS2-)	2	0%	0%	0%	0	0%	0%	0%	0%	100%	100%	100%	<1%	<0.01	>40%	<10%	Yes	No	9,062286105
M	67	60-99	rectosigmoideum	sin	3	adenocarcinoma NOS	No	pT3pN1 M0 (2/31)	III	proficient	0	0%	0%	0%	15%	10%	15%	2%	3%	80%	80%	70%	>=1%	0.01-0.49	>40%	<10%	No	No	9,00752909
F	52	50-59	ascendens	dx	3	mucinous	No	pT3pN2bpM1b (27/29)	IV	proficient	1	100%	100%	90%	0	0%	0%	0%	0%	0%	0%	0%	<1%	<0.01	<=40%	>=10%	Yes	Yes	1,144421629
F	55	50-59	sigmoideum	sin	3	adenocarcinoma NOS	No	pT3 pN2a pMX (5/15)	III	proficient	1	0%	0%	0%	0	0%	0%	0%	0%	0%	0%	5%	<1%	<0.01	<=40%	<10%	Yes	Yes	5,336071184
M	67	60-99	rectosigmoideum	sin	2	adenocarcinoma NOS	Yes	pT3 pN2a MX (6/18)	III	proficient	1	0%	0%	0%	0	0%	0%	0%	0%	100%	90%	100%	<1%	<0.01	>40%	<10%	Yes	Yes	1,166324435
M	80	80+	cecum	dx	3	adenocarcinoma NOS	No	pT4 pN1 MX (0/10)	III	proficient	2	0%	0%	0%	0	0%	0%	0%	0%	100%	100%	90%	<1%	<0.01	>40%	<10%	Yes	No	2,620123203
F	85	80+	sigmoideum	sin	2	adenocarcinoma NOS	No	pT2 pN0 pMX	I	proficient	2	0%	0%	0%	0	0%	0%	0%	0%	100%	100%	100%	<1%	<0.01	>40%	<10%	Yes	No	0,194387406
F	78	70-79	ascendens	dx	2	adenocarcinoma NOS	No	pT3 N0 MX (0/12)	II	proficient	0	0%	0%	0%	0	0%	0%	0%	0%	100%	90%	100%	<1%	<0.01	>40%	<10%	No	No	8,369609856
F	80	80+	rectosigmoideum	sin	NA	adenocarcinoma NOS	No	pT3pN1bpMX (2/8)	III	proficient	0	1%	1%	0%	0	0%	0%	0%	0%	95%	90%	100%	<1%	<0.01	>40%	<10%	No	No	9,609856263
M	61	60-99	hepatic flexure	dx	2	adenocarcinoma NOS	No	pT3pN0M0(30/0)	II	proficient	0	0%	0%	0%	0	0%	0%	0%	0%	100%	100%	100%	<1%	<0.01	>40%	<10%	No	No	9,686516085
F	82	80+	rectosigmoideum	sin	2	adenocarcinoma NOS	No	pT3 pN0 pMX (0/18)	II	proficient	2	0%	0%	0%	0	1%	0%	0%	0%	0%	0%	0%	<1%	<0.01	<=40%	<10%	Yes	No	0,145106092
F	61	60-99	rectosigmoideum	sin	2	adenocarcinoma NOS	Yes	ypT2 zpN0 MO (0/9)	I	proficient	2	0%	0%	0%	0	0%	0%	0%	0%	100%	100%	100%	<1%	<0.01	>40%	<10%	Yes	No	6,869267625
F	94	80+	hepatic flexure	dx	1	mucinous	No	pT3N0MX (0/7)	II	deficient (PMS2-)	2	0%	0%	0%	5%	0%	2%	0%	5%	0%	0%	0%	>=1%	0.01-0.49	<=40%	<10%	Yes	No	0,511978097
F	79	70-79	multiple	dx	3	adenocarcinoma NOS	No	pT3 pN2b MX (11/26)	III	deficient (PMS2- MLH1-)	2	0%	0%	0%	80%	80%	40%	60%	45%	0%	0%	0%	>=1%	0.5-1	<=40%	<10%	Yes	No	0,495550992
F	74	70-79	transversum	dx	1	mucinous	No	pT4bpN0 (0+/13 LU) M0	II	deficient (PMS2- MLH1-)	0	0%	0%	0%	0	0%	0%	0%	0%	90%	90%	90%	<1%	<0.01	>40%	<10%	No	No	9,062286105
M	80	80+	cecum	dx	1	adenocarcinoma NOS	No	pT4 pN0 pMx (0/17)	II	proficient	2	0%	0%	0%	0	0%	0%	0%	0%	100%	90%	100%	<1%	<0.01	>40%	<10%	Yes	No	6,765229295
M	69	60-99	descendens	sin	2	adenocarcinoma NOS	No	pT3pN1aMX (1/11)	III	proficient	1	0%	0%	0%	80%	90%	50%	75%	45%	100%	100%	100%	>=1%	0.5-1	>40%	<10%	Yes	Yes	1,514031485
F	70	70-79	rectosigmoideum	sin	NA	adenocarcinoma NOS	No	pT4pN0M0 (0/30)	II	proficient	1	0%	0%	0%	0	0%	0%	0%	0%	100%	100%	100%	<1%	<0.01	>40%	<10%	Yes	Yes	3,427789185
M	66	60-99	cecum	dx	3	adenocarcinoma NOS	No	pT3pN0 (0+/22)pMX	II	proficient	0	0%	0%	0%	0	0%	0%	0%	0%	100%	100%	100%	<1%	<0.01	>40%	<10%	No	No	9,511293634
M	69	NA	rectosigmoideum	sin	2	adenocarcinoma NOS	No	pT3pN1 (1+/31) pMX	III	proficient	0	0%	0%	0%	0	0%	0%	0%	0%	100%	100%	100%	<1%	<0.01	>40%	<10%	No	No	7,211498973
F	66	60-99	rectosigmoideum	sin	2	adenocarcinoma NOS	No	pT3pN2bpMX (11/12)	III	proficient	1	0%	0%	0%	0	0%	0%	0%	0%	90%	95%	90%	<1%	<0.01	>40%	<10%	Yes	Yes	2,688569473
M	80	80+	transversum	dx	2	adenocarcinoma NOS	No	pT3pN1aMX (1/12)	III	proficient	1	0%	0%	0%	0	0%	0%	0%	0%	100%	100%	100%	<1%	<0.01	>40%	<10%	Yes	Yes	3,074606434
M	55	50-59	rectosigmoideum	sin	2	adenocarcinoma NOS	No	pT3pN1M0 (1/27)	III	proficient	0	0%	0%	0%	0	0%	0%	0%	0%	100%	95%	100%	<1%	<0.01	>40%	<10%	No	No	9,377138946
M	77	70-79	transversum	dx	2	adenocarcinoma NOS	No	pT3N0MX (0/10)	II	proficient	2	1%	1%	0%	90%	100%	75%	90%	65%	100%	100%	100%	>=1%	0.5-1	>40%	<10%	Yes	No	1,582477755
F	76	70-79	sigmoideum	sin	2	adenocarcinoma NOS	No	pT3pN0pMX (0/7)	II	proficient	1	0%	0%	0%	0	0%	0%	0%	0%	100%	100%	100%	<1%	<0.01	>40%	<10%	Yes	Yes	1,656399726
F	89	80+	cecum	dx	3	adenocarcinoma NOS	No	pT3pN0pMX (0/11)	II	1deficient (PMS2-)	2	0%	0%	0%	0	0%	0%	0%	0%	90%	70%	90%	<1%	<0.01	>40%	<10%	Yes	No	4,473648186
F	83	80+	rectum	sin	2	adenocarcinoma NOS	No	pT3pN1a (1/22)	III	proficient	2	0%	0%	0%	0	0%	0%	0%	0%	100%	100%	100%	<1%	<0.01	>40%	<10%	Yes	No	2,929500342
M	76	70-79	rectum	sin	3	adenocarcinoma NOS	No	pT3 pN2a (4/7) M1a	IV	proficient	2	100%	100%	100%	5%	1%	1%	1%	5%	0%	0%	0%	>=1%	0.01-0.49	<=40%	>=10%	Yes	No	0,925393566
M	85	80+	lienal flexure	dx	1	adenocarcinoma NOS	No	pT3 N0 (8/0) M0	II	proficient	2	0%	0%	0%	0	0%	0%	0%	0%	100%	100%	100%	<1%	<0.01	>40%	<10%	Yes	No	4,563997262
M	74	70-79	rectosigmoideum	sin	2	adenocarcinoma NOS	No	pT3pN1bMX (2/14)	III	proficient	2	0%	0%	0%	0	0%	0%	0%	0%	90%	90%	95%	<1%	<0.01	>40%	<10%	Yes	No	3,871321013
M	70	70-79	rectum	sin	2	adenocarcinoma NOS	Yes	ypT3ypN0(23/0)M0	II	proficient	1	0%	0%	0%	0	0%	0%	0%	0%	90%	90%	100%	<1%	<0.01	>40%	<10%	Yes	Yes	0,744695414
M	83	80+	sigmoideum	sin	2	adenocarcinoma NOS	No	pT3pN0pMX (0/6)	II	proficient	2	0%	0%	0%	10%	1%	10%	0%	4%	100%	100%	100%	>=1%	0.01-0.49	>40%	<10%	Yes	No	3,359342916
M	56	50-59	rectosigmoideum	sin	2	adenocarcinoma NOS	No	pT4a pN0 (32/0) M0	II	proficient	1	0%	0%	0%	0	0%	0%	0%	0%	80%	70%	80%	<1%	<0.01	>40%	<10%	Yes	Yes	5,092402464
F	68	60-99	sigmoideum	sin	2	adenocarcinoma NOS	Yes	pT3pN0(0/5)M0	II	proficient	1	0%	0%	0%	0	0%	0%	0%	0%	100%	100%	100%	<1%	<0.01	>40%	<10%	Yes	Yes	5,834360027
F	66	60-99	ascendens	dx	2	adenocarcinoma NOS	No	pT3pN2a (19/4)MX	III	proficient	1	1%	1%	0%	0	0%	0%	0%	0%	90%	100%	90%	<1%	<0.01	>40%	<10%	Yes	Yes	2,132785763
M	76	70-79	hepatic flexure	dx	3	adenocarcinoma NOS	No	pT3 N0 (0/42) MX	II	deficient (PMS2- MLH1-)	0	0%	0%	0%	0	0%	0%	0%	0%	100%	100%	100%	<1%	<0.01	>40%	<10%	No	No	8,739219713
M	62	60-99	sigmoideum	sin	2	adenocarcinoma NOS	No	pT4a pN1b (2+/30 LU) M0	III	proficient	0	0%	0%	0%	0	0%	0%	0%	0%	100%	100%	100%	<1%	<0.01	>40%	<10%	No	No	9,026694045
M	60	60-99	rectum	sin	2	adenocarcinoma NOS	No	pT3pN0 (0+/27 LU)M0	II	proficient	0	0%	0%	0%	0	0%	1%	0%	2%	90%	90%	80%	<1%	<0.01	>40%	<10%	No	No	9,067761807
M	69	60-99	sigmoideum	sin	3	adenocarcinoma NOS	No	pT4apN2b (24/26)M0	III	proficient	1	0%	0%	0%	0	0%	0%	0%	0%	20%	20%	25%	<1%	<0.01	<=40%	<10%	Yes	Yes	1,138945927
M	78	70-79	sigmoideum	sin	3	adenocarcinoma NOS	No	pT3pN0(1/0)M0	II	proficient	2	0%	0%	0%	0	0%	0%	0%	0%	80%	60%	80%	<1%	<0.01	>40%	<10%	Yes	No	3,299110198
M	78	70-79	descendens	sin	2	adenocarcinoma NOS	No	pT2N0 (0/3)MX	I	deficient (PMS2-)	0	30%	30%	10%	0	0%	0%	0%	0%	100%	100%	100%	<1%	<0.01	>40%	>=10%	No	No	8,413415469
M	71	70-79	ascendens	dx	3	mucinous	No	pT4apN2b (7/17)M0	III	proficient	1	0%	0%	0%	0	0%	0%	0%	0%	5%	5%	5%	<1%	<0.01	<=40%	<10%	Yes	Yes	4,898015058
F	45	<50	sigmoideum	sin	2	adenocarcinoma NOS	No	pT3N0MX (0+/18 LU)	II	proficient	0	0%	0%	0%	0	0%	0%	0%	0%	100%	100%	100%	<1%	<0.01	>40%	<10%	No	No	8,618754278
M	60	60-99	sigmoideum	sin	2	adenocarcinoma NOS	No	pT3 pN2b (4/18) M1	IV	proficient	2	0%	0%	0%	0	0%	0%	0%	0%	100%	95%	100%	<1%	<0.01	>40%	<10%	Yes	No	2,672142368
M	66	60-99	lienal flexure	dx	2	adenocarcinoma NOS	No	pT3 pN0 (0/46) pMX	II	proficient	0	0%	0%	0%	0	0%	0%	0%	0%	100%	100%	95%	<1%	<0.01	>40%	<10%	No	No	9,248459959
M	58	50-59	sigmoideum	sin	2	adenocarcinoma NOS	No	pT3pN0 (0+/11 LU)M0	II	proficient	0	0%	0%	0%	0	0%	0%	0%	0%	100%	100%	100%	<1%	<0.01	>40%	<10%	No	No	9,240246407
F	66	60-99	cecum	dx	2	adenocarcinoma NOS	No	pT4apN1a(1/19)pMX	III	proficient	2	100%	100%	100%	0	0%	0%	0%	0%	0%	0%	0%	<1%	<0.01	<=40%	>=10%	Yes	No	2,710472279
M	67	60-99	cecum	dx	2	adenocarcinoma NOS	No	pT3pN1 (2+/8 LU) M0	III	proficient	1	2%	2%	5%	0	0%	0%	0%	0%	10%	10%	5%	<1%	<0.01	<=40%	<10%	Yes	Yes	5,097878166
F	67	60-99	rectum	sin	1	adenocarcinoma NOS	No	pT2pN0 (0/22)MX	I	deficient (PMS2-)	2	0%	0%	0%	0	0%	0%	0%	0%	100%	100%	100%	<1%	<0.01	>40%	<10%	Yes	No	6,833675565
M	64	60-99	cecum	dx	2	adenocarcinoma NOS	No	pT2pN0 (0/18)MX	I	proficient	0	0%	0%	0%	0	0%	0%	0%	0%	100%	100%	100%	<1%	<0.01	>40%	<10%	No	No	5,921971253
M	61	60-99	cecum	dx	2	adenocarcinoma NOS	No	pT3 N0 (023) MX	II	proficient	2	0%	0%	0%	0	0%	0%	0%	0%	100%	100%	100%	<1%	<0.01	>40%	<10%	Yes	No	5,166324435
M	81	80+	rectum	sin	2	adenocarcinoma NOS	No	pT3 pN1b (2/5) pMX	III	proficient	2	2%	0%	2%	10%	5%	10%	2%	3%	0%	0%	0%	>=1%	0.01-0.49	<=40%	<10%	Yes	No	0,747433265
F	82	80+	cecum	dx	3	adenocarcinoma NOS	No	pT4a pN2b (7/18) M0	III	proficient	1	100%	100%	100%	0	0%	0%	0%	0%	1%	0%	5%	<1%	<0.01	<=40%	>=10%	Yes	Yes	1,527720739
F	78	70-79	hepatic flexure	dx	2	adenocarcinoma NOS	No	pT4b pN0 (0/8) pMX	II	deficient (PMS2- MLH1-)	0	0%	0%	0%	0	0%	0%	0%	0%	40%	60%	30%	<1%	<0.01	<=40%	<10%	No	No	8,224503765
F	76	70-79	rectosigmoideum	sin	2	adenocarcinoma NOS	No	pT3(m) pN2a(18/5+) M1a	IV	proficient	1	0%	0%	0%	0	0%	0%	0%	0%	90%	95%	90%	<1%	<0.01	>40%	<10%	Yes	Yes	0,52019165
M	59	50-59	rectum	sin	3	adenocarcinoma NOS	Yes	ypT3ypN1(1/5)pM0	III	proficient	0	0%	0%	0%	0	0%	0%	0%	0%	50%	15%	80%	<1%	<0.01	>40%	<10%	No	No	9,185489391
F	71	70-79	rectum	sin	2	adenocarcinoma NOS	No	pT3pN0 (0/1)M0	II	proficient	2	1%	0%	1%	0	0%	0%	0%	0%	100%	100%	100%	<1%	<0.01	>40%	<10%	Yes	No	5,845311431
M	74	70-79	sigmoideum	sin	2	adenocarcinoma NOS	No	pT4b pN0 (0/21)	II	deficient (PMS2- MLH1-)	2	0%	0%	0%	0	0%	0%	0%	0%	100%	100%	100%	<1%	<0.01	>40%	<10%	Yes	No	5,11156742
M	63	60-99	cecum	dx	2	adenocarcinoma NOS	No	pT3pN1(1/26)M0	III	proficient	0	0%	0%	0%	0	0%	0%	0%	0%	100%	100%	100%	<1%	<0.01	>40%	<10%	No	No	7,134839151
M	78	70-79	sigmoideum	sin	2	adenocarcinoma NOS	No	pT1pN0pMX (0/4)	I	proficient	0	0%	0%	0%	1%	5%	0%	3%	0%	100%	100%	100%	>=1%	0.01-0.49	>40%	<10%	No	No	9,004791239
M	62	60-99	sigmoideum	sin	2	adenocarcinoma NOS	No	pT3pN0 (0/12)pMX	II	proficient	0	0%	0%	0%	0	0%	0%	0%	0%	100%	100%	100%	<1%	<0.01	>40%	<10%	No	No	8,375085558
M	70	70-79	rectum	sin	2	adenocarcinoma NOS	Yes	ypT2 ypN1(16/1)pMX	III	proficient	0	0%	0%	0%	0	0%	0%	0%	0%	80%	80%	90%	<1%	<0.01	>40%	<10%	No	No	9,086926762
F	60	60-99	rectum	sin	3	adenocarcinoma NOS	No	pT3 pN1(2/10)	III	proficient	1	0%	0%	0%	0	0%	0%	0%	0%	100%	100%	100%	<1%	<0.01	>40%	<10%	Yes	Yes	1,026694045
F	63	60-99	rectum	sin	3	mucinous	Yes	ypT3 N2(19/19)	III	proficient	1	0%	0%	0%	0	0%	0%	0%	0%	90%	90%	90%	<1%	<0.01	>40%	<10%	Yes	Yes	1,073237509
M	71	70-79	ascendens	dx	3	adenocarcinoma NOS	No	pT3 N1(2/11)	III	proficient	1	0%	0%	0%	0	0%	0%	0%	0%	100%	100%	100%	<1%	<0.01	>40%	<10%	Yes	Yes	5,952087611
F	35	<50	transversum	dx	2	adenocarcinoma NOS	No	pT3 N1(2/28)	III	proficient	0	0%	0%	0%	0	0%	0%	0%	0%	100%	100%	100%	<1%	<0.01	>40%	<10%	No	No	8,62696783
M	86	80+	lienal flexure	dx	2	adenocarcinoma NOS	No	pT4a pN1a(1/20)	III	proficient	0	0%	0%	0%	0	0%	0%	0%	0%	100%	100%	90%	<1%	<0.01	>40%	<10%	No	No	6,453114305
M	71	70-79	ascendens	dx	1	adenocarcinoma NOS	No	pT3 pN0(0/27) pMX	II	proficient	0	0%	0%	0%	0	0%	0%	0%	0%	0%	0%	0%	<1%	<0.01	<=40%	<10%	No	No	10,9486653
F	73	70-79	hepatic flexure	dx	2	adenocarcinoma NOS	No	pT3 N0(0/12) MX	II	proficient	1	0%	0%	0%	0	0%	0%	0%	0%	100%	100%	100%	<1%	<0.01	>40%	<10%	Yes	Yes	2,042436687
M	61	60-99	ascendens	dx	3	adenocarcinoma NOS	No	pT4 pN2(6/29) MX	III	proficient	0	0%	0%	0%	0	0%	0%	0%	0%	90%	95%	90%	<1%	<0.01	>40%	<10%	No	No	10,12731006
F	65	60-99	rectum	sin	1	adenocarcinoma NOS	Yes	ypT3 pN0 (0/6) pMX	II	proficient	0	0%	0%	0%	0	0%	0%	0%	0%	100%	100%	100%	<1%	<0.01	>40%	<10%	No	No	10,53524983
M	45	<50	ascendens	dx	2	adenocarcinoma NOS	No	pT3 N0(0/25) MX	II	proficient	0	0%	0%	0%	0	0%	0%	0%	0%	100%	100%	100%	<1%	<0.01	>40%	<10%	No	No	8,752908966
M	59	50-59	sigmoideum	sin	3	adenocarcinoma NOS	No	pT3 N0(0/11) M0	II	proficient	0	10%	5%	15%	0	0%	0%	0%	0%	100%	100%	100%	<1%	<0.01	>40%	>=10%	No	No	10,81724846
M	73	70-79	rectum	sin	3	adenocarcinoma NOS	Yes	pT3 pN1 (2/15) MX	III	proficient	0	2%	5%	0%	0	0%	0%	0%	0%	80%	80%	90%	<1%	<0.01	>40%	<10%	No	No	7,685147159
M	76	70-79	rectum	sin	2	adenocarcinoma NOS	No	pT3 pN0(0/2) pMX	II	proficient	1	0%	0%	0%	0	0%	0%	0%	0%	100%	100%	100%	<1%	<0.01	>40%	<10%	Yes	Yes	2,236824093
F	64	60-99	cecum	dx	3	mucinous	No	pT3 pN2(5/14) pMX	III	proficient	0	0%	0%	0%	0	0%	0%	0%	0%	100%	100%	100%	<1%	<0.01	>40%	<10%	No	No	10,5982204
M	55	50-59	sigmoideum	sin	2	adenocarcinoma NOS	No	pT3 pN0(0/18) pMX	II	proficient	0	0%	0%	0%	0	0%	0%	0%	0%	90%	95%	90%	<1%	<0.01	>40%	<10%	No	No	7,107460643
M	63	60-99	sigmoideum	sin	3	adenocarcinoma NOS	No	pT4 pN1(2/9) pM1	IV	deficient (MSH2-)	0	0%	0%	0%	0	0%	0%	0%	0%	90%	85%	95%	<1%	<0.01	>40%	<10%	No	No	10,73511294
M	77	70-79	rectum	sin	3	adenocarcinoma NOS	Yes	ypT3 N0(0/13) MX	II	proficient	2	0%	0%	0%	0	0%	0%	0%	0%	100%	100%	100%	<1%	<0.01	>40%	<10%	Yes	No	1,316906229
M	51	50-59	rectum	sin	3	adenocarcinoma NOS	Yes	ypT3 N1(3/7) MX	III	proficient	0	0%	0%	0%	0	0%	0%	0%	0%	60%	60%	40%	<1%	<0.01	>40%	<10%	No	No	10,52156057
F	89	80+	rectum	sin	2	adenocarcinoma NOS	No	pT3 pN0(0/12) pMX	II	proficient	0	0%	0%	0%	0	0%	0%	0%	0%	0%	0%	0%	<1%	<0.01	<=40%	<10%	No	No	10,5927447
M	51	50-59	rectum	sin	3	adenocarcinoma NOS	Yes	pT3 pN0(0/18) pMX	II	proficient	0	20%	20%	15%	0	0%	0%	0%	0%	100%	95%	100%	<1%	<0.01	>40%	>=10%	No	No	7,364818617
M	73	70-79	sigmoideum	sin	2	adenocarcinoma NOS	No	pT4 pN2(7/20) pMX	III	proficient	1	0%	0%	0%	0	0%	0%	0%	0%	100%	100%	100%	<1%	<0.01	>40%	<10%	Yes	Yes	5,719370294
F	69	60-99	ascendens	dx	3	adenocarcinoma NOS	No	pT4a pN2a(5/14) pMX	III	deficient (PMS2-)	0	0%	0%	0%	0	0%	0%	1%	0%	30%	10%	50%	<1%	<0.01	<=40%	<10%	No	No	10,33538672
F	61	60-99	rectosigmoideum	sin	3	mucinous	No	pT3 N0(0/12) MX	II	proficient	0	0%	0%	0%	0	0%	0%	0%	0%	90%	90%	95%	<1%	<0.01	>40%	<10%	No	No	6,028747433
M	70	70-79	hepatic flexure	dx	2	adenocarcinoma NOS	No	pT2 N0(0/17) MX	I	proficient	0	0%	0%	0%	0	0%	0%	0%	0%	100%	100%	100%	<1%	<0.01	>40%	<10%	No	No	10,4476386
M	81	80+	ascendens	dx	3	signet ring	No	pT4a pN2b (16/23) pM1b	IV	proficient	1	0%	0%	0%	0	0%	0%	0%	0%	0%	10%	0%	<1%	<0.01	<=40%	<10%	Yes	Yes	0,971937029
M	57	50-59	rectum	sin	2	adenocarcinoma NOS	No	ypT2 N0(28/0) MX	I	proficient	0	0%	0%	0%	0	0%	0%	0%	0%	100%	100%	100%	<1%	<0.01	>40%	<10%	No	No	10,05065024
M	77	70-79	rectum	sin	2	adenocarcinoma NOS	Yes	pT2 pN1a(1/7) pMX	III	proficient	1	0%	0%	0%	0	0%	0%	0%	0%	100%	100%	95%	<1%	<0.01	>40%	<10%	Yes	Yes	7,811088296
F	66	60-99	rectum	sin	2	adenocarcinoma NOS	No	pT3 pN1a(1/33) pMX	III	proficient	0	0%	0%	0%	0	0%	0%	0%	0%	100%	95%	100%	<1%	<0.01	>40%	<10%	No	No	10,6201232
M	76	70-79	sigmoideum	sin	2	adenocarcinoma NOS	No	pT3 pN0(0/12) pMX	II	proficient	1	0%	0%	0%	0	0%	0%	0%	0%	100%	100%	100%	<1%	<0.01	>40%	<10%	Yes	Yes	6,499657769
F	55	50-59	rectum	sin	2	adenocarcinoma NOS	Yes	ypT3 N1b(3/18) MX	III	proficient	0	0%	0%	0%	0	1%	0%	3%	0%	80%	90%	80%	<1%	<0.01	>40%	<10%	No	No	9,681040383
M	67	60-99	cecum	dx	1	adenocarcinoma NOS	No	pT1 pN0(0/14) MX	I	proficient	0	100%	100%	100%	0	0%	0%	0%	0%	0%	0%	0%	<1%	<0.01	<=40%	>=10%	No	No	10,6091718
F	52	50-59	rectosigmoideum	sin	2	adenocarcinoma NOS	No	pT4a No(0/18) pMX	II	proficient	0	0%	0%	0%	0	0%	0%	0%	0%	60%	60%	70%	<1%	<0.01	>40%	<10%	No	No	9,828884326
M	53	50-59	ascendens	dx	2	adenocarcinoma NOS	No	pT3 pN2(10/32) MX	III	proficient	0	0%	0%	0%	0	0%	0%	0%	0%	90%	90%	95%	<1%	<0.01	>40%	<10%	No	No	9,01026694
F	74	70-79	ascendens	dx	2	adenocarcinoma NOS	No	pT2/3 pN0(0/6) MX	II	deficient (PMS2- MLH1-)	0	0%	0%	0%	0	0%	0%	0%	0%	100%	100%	80%	<1%	<0.01	>40%	<10%	No	No	10,48870637
F	77	70-79	lienal flexure	dx	2	adenocarcinoma NOS	No	pT3 pN1b(2/21) MX	III	proficient	1	0%	0%	0%	0	0%	0%	1%	0%	90%	90%	80%	<1%	<0.01	>40%	<10%	Yes	Yes	1,377138946
M	70	70-79	transversum	dx	2	adenocarcinoma NOS	No	pT4b pN2b (29/60) pM1	IV	proficient	1	0%	0%	0%	0	0%	0%	0%	0%	0%	0%	0%	<1%	<0.01	<=40%	<10%	Yes	Yes	0,558521561
F	49	<50	rectum	sin	2	adenocarcinoma NOS	No	pT1 pN0(0/16) pMX	I	proficient	0	0%	0%	0%	0	0%	0%	0%	0%	100%	100%	100%	<1%	<0.01	>40%	<10%	No	No	8,20807666
M	67	60-99	descendens	sin	2	adenocarcinoma NOS	No	pT3 pN1c (0/21) pMX	III	proficient	0	0%	0%	0%	0	0%	0%	0%	0%	100%	100%	100%	<1%	<0.01	>40%	<10%	No	No	9,730321697
M	61	60-99	rectosigmoideum	sin	3	adenocarcinoma NOS	No	pT3 pN0(0/9) MX	II	proficient	0	0%	0%	0%	0	0%	0%	0%	0%	100%	100%	100%	<1%	<0.01	>40%	<10%	No	No	6,680355921
M	61	60-99	sigmoideum	sin	2	adenocarcinoma NOS	No	pT3 N1b(3/27) M1a	IV	proficient	1	0%	0%	0%	0	0%	0%	0%	0%	100%	95%	100%	<1%	<0.01	>40%	<10%	Yes	Yes	1,650924025
F	67	60-99	lienal flexure	dx	3	adenocarcinoma NOS	No	pT3 pN1b(2/21) pMX	III	proficient	0	0%	0%	0%	0	0%	0%	0%	0%	100%	100%	100%	<1%	<0.01	>40%	<10%	No	No	10,15468857
M	66	60-99	cecum	dx	2	adenocarcinoma NOS	No	pT3 NO(0/17) MX	II	proficient	1	0%	0%	0%	0	0%	0%	0%	0%	90%	90%	95%	<1%	<0.01	>40%	<10%	Yes	Yes	3,359342916
F	65	60-99	sigmoideum	sin	2	adenocarcinoma NOS	No	pT3 pN1a(1/7) M1a	IV	proficient	1	0%	0%	0%	0	0%	0%	0%	0%	100%	100%	100%	<1%	<0.01	>40%	<10%	Yes	Yes	2,778918549
M	80	80+	ascendens	dx	2	adenocarcinoma NOS	No	pT4b pN1a(1/28) pMX	III	deficient (PMS2- MLH1-)	0	0%	0%	0%	0	0%	0%	0%	0%	100%	100%	95%	<1%	<0.01	>40%	<10%	No	No	9,174537988
M	54	50-59	rectum	sin	2	adenocarcinoma NOS	No	pT3 pN0(0/38) pMX	II	proficient	2	0%	0%	0%	0	0%	0%	0%	0%	100%	100%	90%	<1%	<0.01	>40%	<10%	Yes	No	1,733059548
F	50	50-59	rectosigmoideum	sin	2	adenocarcinoma NOS	No	pT4a N1a(1/25) M1a	IV	proficient	1	0%	0%	0%	0	0%	0%	0%	0%	90%	90%	100%	<1%	<0.01	>40%	<10%	Yes	Yes	2,455852156
M	69	60-99	hepatic flexure	dx	2	adenocarcinoma NOS	No	pT4b pN0(0/23) pMX	II	deficient (PMS2- MLH1-)	0	0%	0%	0%	0	0%	0%	0%	0%	90%	90%	90%	<1%	<0.01	>40%	<10%	No	No	9,719370294
F	72	70-79	ascendens	dx	2	adenocarcinoma NOS	No	pT3 pN0(0/20) pMX	II	deficient (PMS2- MLH1-)	1	100%	100%	90%	0	0%	0%	0%	0%	0%	0%	0%	<1%	<0.01	<=40%	>=10%	Yes	Yes	1,300479124
M	70	70-79	rectum	sin	2	adenocarcinoma NOS	Yes	pT3 pNX(0/17) pMX	II	proficient	0	0%	0%	0%	0	0%	0%	0%	0%	100%	100%	100%	<1%	<0.01	>40%	<10%	No	No	10,40657084
M	68	60-99	hepatic flexure	dx	2	adenocarcinoma NOS	No	pT3 pN1b(2/10) pV2 M1a	IV	proficient	1	0%	0%	0%	0	0%	0%	0%	0%	100%	100%	100%	<1%	<0.01	>40%	<10%	Yes	Yes	2,12183436
F	58	50-59	ascendens	dx	2	adenocarcinoma NOS	No	pT3 pN2a(4/15) pMX	III	proficient	1	0%	0%	0%	0	0%	0%	0%	0%	100%	90%	100%	<1%	<0.01	>40%	<10%	Yes	Yes	5,399041752
F	61	60-99	hepatic flexure	dx	2	adenocarcinoma NOS	No	pT 3 N 1b(3/17) M X	III	proficient	1	0%	0%	0%	0	1%	1%	2%	0%	100%	100%	100%	<1%	<0.01	>40%	<10%	Yes	Yes	0,758384668
F	62	60-99	rectosigmoideum	sin	2	adenocarcinoma NOS	No	pT3 pN2a(5/28) pMX	III	proficient	0	0%	0%	0%	2%	1%	0%	3%	0%	50%	50%	70%	>=1%	0.01-0.49	>40%	<10%	No	No	5,98220397
F	80	80+	ascendens	dx	3	adenocarcinoma NOS	No	pT3 pN2b(12/26) pMX	III	proficient	1	0%	0%	0%	0	0%	0%	0%	0%	100%	100%	100%	<1%	<0.01	>40%	<10%	Yes	Yes	0,895277207
M	59	50-59	cecum	dx	2	adenocarcinoma NOS	No	pT3 pN2a(5/8) M1a	IV	proficient	0	0%	0%	0%	0	0%	0%	0%	0%	0%	0%	2%	<1%	<0.01	<=40%	<10%	No	No	10,16563997
M	75	70-79	cecum	dx	2	adenocarcinoma NOS	No	pT3 N0 (0/25) MX	II	proficient	0	0%	0%	0%	0	0%	0%	0%	0%	100%	95%	100%	<1%	<0.01	>40%	<10%	No	No	4,509240246
F	64	60-99	sigmoideum	sin	3	adenocarcinoma NOS	No	pT3 pN2b(11/31)	III	proficient	1	30%	30%	40%	0	0%	0%	0%	0%	30%	30%	0%	<1%	<0.01	<=40%	>=10%	Yes	Yes	1,984941821
M	68	60-99	rectum	sin	1	adenocarcinoma NOS	No	pT2 pN0(0/3) MX	I	proficient	0	0%	0%	0%	0	0%	0%	0%	0%	100%	90%	100%	<1%	<0.01	>40%	<10%	No	No	10,17932923
M	69	60-99	rectosigmoideum	sin	2	adenocarcinoma NOS	No	pT3 pN0(0/2) MX	II	proficient	2	0%	0%	0%	0	0%	0%	0%	0%	100%	100%	100%	<1%	<0.01	>40%	<10%	Yes	No	7,701574264
M	66	60-99	sigmoideum	sin	3	adenocarcinoma NOS	No	pT 4 N2a(5/11) M X	III	proficient	1	0%	0%	0%	0	0%	0%	0%	0%	40%	20%	70%	<1%	<0.01	<=40%	<10%	Yes	Yes	0,673511294
F	86	80+	sigmoideum	sin	2	adenocarcinoma NOS	No	pT4b pN1b(2/2)	III	proficient	1	0%	0%	0%	0	0%	0%	0%	0%	100%	95%	100%	<1%	<0.01	>40%	<10%	Yes	Yes	0,057494867
M	60	60-99	ascendens	dx	3	adenocarcinoma NOS	No	pT3 pN0(0/25) pM1b	IV	proficient	1	0%	0%	0%	0	1%	0%	3%	0%	100%	100%	95%	<1%	<0.01	>40%	<10%	Yes	Yes	2,53798768
F	61	60-99	sigmoideum	sin	2	adenocarcinoma NOS	No	pT4b pN1a(1/14) pMX	III	proficient	1	0%	0%	0%	0	0%	0%	0%	0%	90%	95%	90%	<1%	<0.01	>40%	<10%	Yes	Yes	0,5229295
F	76	70-79	sigmoideum	sin	3	adenocarcinoma NOS	No	pT4a pN2b(12/13) pV2 pM1a	IV	proficient	1	0%	0%	0%	0	0%	0%	0%	0%	90%	95%	90%	<1%	<0.01	>40%	<10%	Yes	Yes	0,07118412
M	82	80+	rectum	sin	2	adenocarcinoma NOS	No	pT2 N0 (0/7) MX	I	proficient	0	40%	40%	25%	0	0%	0%	0%	0%	100%	100%	100%	<1%	<0.01	>40%	>=10%	No	No	9,984941821
M	82	80+	cecum	dx	2	adenocarcinoma NOS	No	pT3 pN0(15/0) pMX	II	proficient	0	0%	0%	0%	0	0%	0%	0%	0%	100%	10%	100%	<1%	<0.01	>40%	<10%	No	No	9,943874059
F	72	70-79	sigmoideum	sin	3	adenocarcinoma NOS	No	pT3 pN1b(3/15) MX	III	proficient	0	5%	7%	2%	0	0%	0%	0%	0%	0%	0%	0%	<1%	<0.01	<=40%	<10%	No	No	9,325119781
M	58	50-59	rectum	sin	2	adenocarcinoma NOS	Yes	ypT3 pN1a(1/8) pMX	III	proficient	0	0%	0%	0%	0	0%	0%	0%	0%	100%	100%	100%	<1%	<0.01	>40%	<10%	No	No	10,07802875
F	51	50-59	cecum	dx	3	adenocarcinoma NOS	No	pT4a pN2b(8/21) pMX (cM1a)	IV	proficient	1	0%	0%	0%	0	0%	0%	0%	0%	90%	80%	90%	<1%	<0.01	>40%	<10%	Yes	Yes	1,867214237
F	72	70-79	cecum	dx	3	adenocarcinoma NOS	No	pT3 pN2a pV1 M1a	IV	proficient	1	0%	0%	0%	0	0%	0%	0%	0%	100%	100%	100%	<1%	<0.01	>40%	<10%	Yes	Yes	0,284736482
F	73	70-79	sigmoideum	sin	2	adenocarcinoma NOS	No	pT3pN0	II	proficient	0	0%	0%	0%	0	0%	0%	0%	0%	100%	100%	90%	<1%	<0.01	>40%	<10%	No	No	9,081451061
M	62	60-99	cecum	dx	2	adenocarcinoma NOS	No	pT3pN1b	III	proficient	1	0%	0%	0%	0	0%	0%	0%	0%	100%	100%	100%	<1%	<0.01	>40%	<10%	Yes	Yes	2,288843258
F	64	60-99	cecum	dx	3	adenocarcinoma NOS	No	pT3pN1a	III	proficient	0	0%	0%	0%	0	1%	0%	0%	0%	90%	70%	90%	<1%	<0.01	>40%	<10%	No	No	7,37303217
M	86	80+	rectosigmoideum	sin	2	adenocarcinoma NOS	No	pT2pN0	I	proficient	2	0%	0%	0%	0	0%	0%	2%	0%	100%	100%	100%	<1%	<0.01	>40%	<10%	Yes	No	2,184804928
M	59	50-59	hepatic flexure	dx	3	signet ring	No	pT3pN2bpM1b	IV	proficient	2	0%	0%	0%	0	0%	0%	0%	0%	80%	80%	90%	<1%	<0.01	>40%	<10%	Yes	No	0,90349076
M	70	70-79	descendens	sin	2	adenocarcinoma NOS	No	pT3N0	II	proficient	0	0%	0%	0%	0	0%	0%	0%	0%	100%	90%	100%	<1%	<0.01	>40%	<10%	No	No	9,062286105
F	49	<50	ascendens	dx	3	adenocarcinoma NOS	No	pT3pN2b	III	proficient	1	0%	5%	0%	0	0%	0%	0%	0%	100%	100%	100%	<1%	<0.01	>40%	<10%	Yes	Yes	0,621492129
F	89	80+	cecum	dx	3	adenocarcinoma NOS	No	pT3N0	II	proficient	0	0%	0%	0%	5%	10%	0%	10%	0%	100%	100%	90%	>=1%	0.01-0.49	>40%	<10%	No	No	8,848733744
F	82	80+	sigmoideum	sin	2	adenocarcinoma NOS	No	pT3pN0	II	proficient	0	0%	0%	0%	0	0%	0%	0%	0%	100%	100%	100%	<1%	<0.01	>40%	<10%	No	No	8,019164956
F	72	70-79	sigmoideum	sin	2	adenocarcinoma NOS	No	pT2N0	I	proficient	1	0%	0%	0%	1%	0%	2%	0%	0%	100%	100%	100%	>=1%	0.01-0.49	>40%	<10%	Yes	Yes	0,479123888
M	58	50-59	sigmoideum	sin	2	adenocarcinoma NOS	No	pT3pN2a	III	proficient	0	0%	0%	0%	0	0%	0%	0%	0%	90%	90%	100%	<1%	<0.01	>40%	<10%	No	No	8,950034223
M	78	70-79	rectum	sin	2	adenocarcinoma NOS	Yes	ypT3ypN1a	III	proficient	0	0%	0%	0%	0	1%	0%	0%	0%	100%	100%	100%	<1%	<0.01	>40%	<10%	No	No	3,342915811
F	75	70-79	cecum	dx	2	adenocarcinoma NOS	No	pT4apN1b	III	proficient	1	0%	0%	0%	0	1%	2%	0%	0%	0%	0%	0%	<1%	<0.01	<=40%	<10%	Yes	Yes	1,577002053
M	70	70-79	sigmoideum	sin	2	adenocarcinoma NOS	No	pT2pN1a	III	proficient	0	0%	0%	0%	0	0%	0%	0%	0%	100%	100%	100%	<1%	<0.01	>40%	<10%	No	No	8,876112252
M	64	60-99	rectum	sin	2	adenocarcinoma NOS	Yes	ypT3ypN0	II	proficient	1	0%	0%	0%	0	0%	0%	0%	0%	100%	90%	100%	<1%	<0.01	>40%	<10%	Yes	Yes	1,149897331
F	74	70-79	cecum	dx	2	adenocarcinoma NOS	No	pT3pN2a	III	proficient	0	0%	0%	0%	0	0%	0%	0%	0%	90%	80%	90%	<1%	<0.01	>40%	<10%	No	No	8,865160849
F	63	60-99	rectum	sin	2	adenocarcinoma NOS	Yes	ypT3pN0	II	proficient	0	0%	0%	0%	0	0%	0%	0%	0%	100%	100%	100%	<1%	<0.01	>40%	<10%	No	No	8,829568789
F	59	50-59	ascendens	dx	3	adenocarcinoma NOS	No	pT3pN1a	III	proficient	1	0%	0%	0%	0	0%	0%	0%	0%	100%	100%	100%	<1%	<0.01	>40%	<10%	Yes	Yes	3,411362081
M	83	80+	cecum	dx	2	adenocarcinoma NOS	No	pT3pN0	II	proficient	0	0%	0%	0%	0	0%	0%	0%	0%	90%	90%	100%	<1%	<0.01	>40%	<10%	No	No	7,797399042
F	83	80+	sigmoideum	sin	2	adenocarcinoma NOS	No	pT3pN0	II	proficient	0	0%	0%	0%	0	0%	0%	0%	0%	90%	90%	80%	<1%	<0.01	>40%	<10%	No	No	8,777549624
F	70	70-79	ascendens	dx	3	adenocarcinoma NOS	No	pT3pN2b	III	proficient	1	50%	80%	20%	0	0%	0%	0%	0%	60%	0%	90%	<1%	<0.01	>40%	>=10%	Yes	Yes	1,303216975
M	65	60-99	rectum	sin	3	adenocarcinoma NOS	No	pT3pN2aM1a	IV	proficient	1	0%	0%	0%	0	0%	0%	0%	0%	0%	0%	0%	<1%	<0.01	<=40%	<10%	Yes	Yes	1,388090349
M	64	60-99	sigmoideum	sin	2	adenocarcinoma NOS	No	pT2pN0	I	proficient	0	0%	0%	0%	0	0%	0%	0%	0%	100%	100%	100%	<1%	<0.01	>40%	<10%	No	No	2,896646133
M	83	80+	ascendens	dx	2	adenocarcinoma NOS	No	pT4apN0	II	proficient	2	0%	0%	0%	0	0%	5%	0%	10%	100%	100%	100%	<1%	<0.01	>40%	<10%	Yes	No	8,45174538
F	80	80+	cecum	dx	2	adenocarcinoma NOS	No	pT3pN1b	III	proficient	0	0%	0%	0%	0	0%	0%	0%	0%	0%	0%	0%	<1%	<0.01	<=40%	<10%	No	No	7,728952772
M	91	80+	ascendens	dx	3	adenocarcinoma NOS	No	pT3N1M1a	IV	proficient	1	0%	0%	0%	0	0%	0%	0%	0%	100%	95%	100%	<1%	<0.01	>40%	<10%	Yes	Yes	0,79945243
F	64	60-99	rectum	sin	3	adenocarcinoma NOS	No	pT3pN1a	III	proficient	0	0%	0%	0%	0	0%	0%	0%	0%	100%	100%	100%	<1%	<0.01	>40%	<10%	No	No	7,865845311
M	71	70-79	sigmoideum	sin	1	adenocarcinoma NOS	No	pT1pN0	I	proficient	0	0%	0%	0%	0	0%	0%	0%	0%	0%	0%	0%	<1%	<0.01	<=40%	<10%	No	No	8,692676249
M	72	70-79	transversum	dx	3	mucinous	No	pT3pN2a	III	proficient	0	0%	0%	0%	0	0%	0%	0%	0%	0%	0%	0%	<1%	<0.01	<=40%	<10%	No	No	8,689938398
M	78	70-79	rectum	sin	3	adenocarcinoma NOS	No	pT4pN2bM1a	IV	proficient	1	0%	0%	0%	0	0%	0%	0%	0%	100%	95%	100%	<1%	<0.01	>40%	<10%	Yes	Yes	0,706365503
M	60	60-99	descendens	sin	2	adenocarcinoma NOS	No	pT3pN1a	III	proficient	1	0%	0%	0%	0	0%	0%	0%	0%	100%	100%	100%	<1%	<0.01	>40%	<10%	Yes	Yes	2,442162902
M	68	60-99	sigmoideum	sin	2	adenocarcinoma NOS	No	pT3pN0	II	proficient	0	0%	0%	0%	0	0%	0%	0%	0%	100%	90%	100%	<1%	<0.01	>40%	<10%	No	No	8,640657084
M	68	60-99	cecum	dx	2	adenocarcinoma NOS	No	pT3pN0	II	deficient (PMS2- MLH1-)	0	0%	0%	0%	0	0%	0%	0%	0%	0%	0%	10%	<1%	<0.01	<=40%	<10%	No	No	8,613278576
F	87	80+	cecum	dx	3	adenocarcinoma NOS	No	pT3pN2a	III	proficient	1	30%	40%	10%	0	0%	0%	0%	0%	0%	0%	0%	<1%	<0.01	<=40%	>=10%	Yes	Yes	2,496919918
F	75	70-79	cecum	dx	3	adenocarcinoma NOS	No	pT4apN1a	III	proficient	0	0%	0%	0%	0	0%	1%	0%	5%	90%	90%	95%	<1%	<0.01	>40%	<10%	No	No	8,610540726
F	63	60-99	rectum	sin	2	adenocarcinoma NOS	Yes	T2 N2a	III	proficient	0	0%	0%	0%	0	0%	0%	0%	0%	100%	95%	100%	<1%	<0.01	>40%	<10%	No	No	8,45174538
F	51	50-59	rectum	sin	3	adenocarcinoma NOS	No	pT2pN0	I	proficient	0	0%	0%	0%	0	1%	0%	5%	0%	100%	100%	100%	<1%	<0.01	>40%	<10%	No	No	8,553045859
M	67	60-99	cecum	dx	3	adenocarcinoma NOS	No	pT3 pN0	II	deficient (PMS2- MLH1-)	0	0%	0%	0%	0	1%	0%	1%	0%	100%	95%	100%	<1%	<0.01	>40%	<10%	No	No	8,550308008
F	51	50-59	descendens	sin	3	adenocarcinoma NOS	No	pT4a pN1a	III	proficient	0	0%	0%	0%	0	0%	0%	0%	0%	100%	100%	100%	<1%	<0.01	>40%	<10%	No	No	8,536618754
F	56	50-59	rectum	sin	2	adenocarcinoma NOS	No	pT2 pN2a	III	proficient	0	0%	0%	0%	0	0%	0%	0%	0%	100%	100%	90%	<1%	<0.01	>40%	<10%	No	No	8,536618754
F	87	80+	transversum	dx	2	adenocarcinoma NOS	No	pT3pN0	II	proficient	2	0%	0%	0%	0	0%	0%	0%	0%	100%	100%	90%	<1%	<0.01	>40%	<10%	Yes	No	4,824093087
F	67	60-99	rectum	sin	2	adenocarcinoma NOS	Yes	pT3 pN1b	III	proficient	0	0%	0%	0%	0	1%	0%	5%	0%	100%	100%	95%	<1%	<0.01	>40%	<10%	No	No	7,3045859
F	86	80+	cecum	dx	3	adenocarcinoma NOS	No	pT4bpN1bpM1b	IV	deficient (PMS2- MLH1-)	1	0%	0%	0%	0	5%	0%	10%	0%	0%	30%	0%	<1%	<0.01	<=40%	<10%	Yes	Yes	1,155373032
M	86	80+	cecum	dx	3	adenocarcinoma NOS	No	pT3pN0	II	proficient	1	0%	0%	0%	0	0%	0%	0%	0%	95%	95%	100%	<1%	<0.01	>40%	<10%	Yes	Yes	0,936344969
M	64	60-99	rectum	sin	2	adenocarcinoma NOS	Yes	ypT2ypN0	I	proficient	0	0%	0%	0%	0	0%	0%	0%	0%	20%	60%	0%	<1%	<0.01	<=40%	<10%	No	No	8,350444901
F	66	60-99	rectum	sin	2	adenocarcinoma NOS	Yes	ypT2 ypN0 (0/4)	I	proficient	0	0%	0%	0%	0	0%	0%	0%	0%	100%	100%	100%	<1%	<0.01	>40%	<10%	No	No	8,375085558
M	59	50-59	lienal flexure	dx	2	adenocarcinoma NOS	No	pT3pN0 M1a	IV	proficient	1	0%	0%	0%	0	0%	0%	0%	0%	100%	100%	100%	<1%	<0.01	>40%	<10%	Yes	Yes	1,404517454
M	68	60-99	rectosigmoideum	sin	2	adenocarcinoma NOS	No	pT3 pN0 M1a	IV	proficient	1	0%	0%	0%	0	0%	0%	0%	0%	100%	100%	90%	<1%	<0.01	>40%	<10%	Yes	Yes	4,76659822
M	83	80+	rectosigmoideum	sin	2	adenocarcinoma NOS	No	pT3 pN0	II	proficient	0	0%	0%	0%	0	0%	0%	0%	0%	100%	95%	100%	<1%	<0.01	>40%	<10%	No	No	8,355920602
F	76	70-79	cecum	dx	2	adenocarcinoma NOS	No	pT4apN1bpM1b	IV	proficient	1	100%	100%	100%	25%	30%	0%	30%	0%	0%	0%	0%	>=1%	0.01-0.49	<=40%	>=10%	Yes	Yes	0,459958932
M	55	50-59	cecum	dx	2	adenocarcinoma NOS	No	pT2pN0	I	proficient	2	0%	0%	0%	0	0%	0%	0%	0%	70%	80%	70%	<1%	<0.01	>40%	<10%	Yes	No	8,054757016
M	69	60-99	rectum	sin	2	adenocarcinoma NOS	Yes	ypT2 ypN2a	III	proficient	0	0%	0%	0%	0	0%	0%	0%	0%	10%	20%	10%	<1%	<0.01	<=40%	<10%	No	No	8,336755647
F	52	50-59	sigmoideum	sin	3	adenocarcinoma NOS	No	pT3pN0	II	proficient	0	0%	0%	0%	0	0%	0%	0%	0%	100%	100%	100%	<1%	<0.01	>40%	<10%	No	No	7,980835044
M	70	70-79	sigmoideum	sin	1	adenocarcinoma NOS	No	pT3N0	II	proficient	1	5%	10%	5%	0	0%	0%	0%	0%	0%	0%	0%	<1%	<0.01	<=40%	<10%	Yes	Yes	3,118412047
M	40	<50	sigmoideum	sin	3	adenocarcinoma NOS	No	pT3N1aM1a	IV	proficient	2	0%	0%	0%	0	0%	0%	0%	0%	95%	90%	95%	<1%	<0.01	>40%	<10%	Yes	No	2,187542779
F	67	60-99	rectosigmoideum	sin	2	adenocarcinoma NOS	No	pT2N0	I	proficient	2	0%	0%	0%	2%	5%	0%	10%	0%	100%	100%	100%	>=1%	0.01-0.49	>40%	<10%	Yes	No	6,81724846
